# Supplementary material for: Titratable residues that drive RND efflux: Insights from molecular simulations
Source: QRB Discov. 2024 Apr 1;5:e5. doi: 10.1017/qrd.2024.6 (PMC11058585; doi:10.1017/qrd.2024.6)
Supplement: Clark et al. supplementary material [file S2633289224000061sup001.xlsx]

## Sheet: Access
Pair	Distance / Angstroms
	8GJJ_B	8GJK_B	8GK4_B	8GJL_B	8GK0_B	7RY3_B	7M4P_A	2DR6_C	2DHH_C	2DRD_C	6BAJ_A	3W9H_A	3AOA_C	3AOB_C	3AOC_C	3AOD_C	2GIF_A	2HRT_A	4DX5_A	4DX6_A	4DX7_A	5NC5_A	8FFK_A	8FFS_C	8DEW_A	8DEU_A	8DEV_A	4MT1_A	6VKT_A	6VKS_A	6TA6_C	3W9J_A	3W9I_A	6IIA_A	2V50_A	Mean	Std. Dev.
K940-D407	2.93108	2.7991	2.96633	2.8585	2.73251	3.18042	3.10193	2.59402	2.174	2.174	3.35459	3.95909	2.66582	3.91072	3.04451	2.81397	3.15874	3.3011	2.6887	3.85075	3.15242	2.77475	2.32046	2.91609	2.74355	3.68373	5.72114	4.11575	4.51364	6.22528	2.86686	4.23747	3.1687	3.35936	3.80789	3.31048	0.863122
K940-D408	3.73958	3.17828	3.21822	6.64638	4.51226	3.90427	5.59321	2.72169	3.01923	3.01923	4.79976	3.45245	2.62906	3.14161	2.45738	2.85303	3.18298	2.89686	2.38682	2.6776	2.25927	2.59532	3.64078	3.9202	2.86294	3.05554	4.68235	7.27113	5.48845	4.19761	9.79519	3.37133	4.24801	4.89908	3.34306	3.876	1.54641
K940-N941	5.22658	6.81589	7.74277	4.61928	4.50903	6.61368	6.81332	7.89283	7.89574	7.89574	7.05009	6.97519	7.49385	8.49787	8.15139	8.06984	7.01669	6.83491	7.25454	7.35589	7.37698	7.11636	5.51941	5.20858	6.65517	6.66747	7.60571	2.35669	6.61912	7.16348	6.71045	8.0332	5.26517	7.43746	6.76847	6.77797	1.24137
K940-T978	6.93836	7.86379	7.88853	3.37014	7.49926	7.94568	7.74828	7.68495	7.16646	7.16646	6.9906	8.18963	7.01884	7.82319	7.46328	7.30171	7.41941	7.07056	7.2519	8.50411	7.55884	7.26205	7.37489	6.36397	7.4851	7.37296	9.22126	3.52722	8.12387	8.89777	3.79332	8.14276	5.99186	5.37991	6.52712	7.12366	1.3085
D408-S481	3.9367	2.91381	2.87068	3.41014	3.89039	3.03913	3.21588	4.12101	3.445	3.445	3.83848	4.02996	3.29454	2.89823	3.18642	3.42852	2.41603	2.83472	2.44003	2.61687	2.42628	2.70847	3.02757	2.63091	4.06338	2.8889	4.07607	5.12311	2.42925	5.19026	3.99024	3.57073	4.09543	3.62416	4.69341	3.42313	0.726071
D407-G403(BB)	4.54997	3.13601	5.47769	2.55095	4.25136	2.83451	5.62099	5.60043	5.18852	5.18852	5.00671	5.38532	5.74922	5.89617	5.44061	5.70312	4.68066	4.86568	5.37267	5.35701	5.12446	5.42471	4.69025	5.04199	5.44213	5.36013	5.37212	2.67287	4.90972	3.02288	5.96785	3.28943	3.64883	3.55435	3.45268	4.70944	1.01229

## Sheet: Binding
Pair	Distance / Angstroms
	5LQ3_B	8GJJ_C	8GJK_C	8GK4_C	8GJL_C	8GK0_C	7KGG_C	7KGH_C	7KGI_C	7RY3_C	7M4P_B	7M4Q_B	2DR6_A	2DHH_A	2DRD_A	6BAJ_B	3W9H_B	3AOA_A	3AOB_A	3AOC_A	3AOD_A	2GIF_B	2HRT_B	4DX5_B	4DX6_B	4DX7_B	5NC5_B	8F4R_A	8F3E_A	8FFK_C	8FFS_A	7CZ9_A	7CZ9_B	7CZ9_C	8DEW_B	8DEU_B	8DEV_B	6VKT_B	6VKS_B	6TA6_A	3W9J_B	3W9I_B	6IIA_B	2V50_B	Mean	Std. Dev.
K940-D407	3.27719	3.90741	2.94299	4.06887	2.94576	3.05808	2.75044	3.11854	2.93263	2.95582	3.13211	3.45859	2.14571	2.4036	2.4036	4.38542	3.95692	2.59063	3.66098	3.0453	3.12471	3.19698	2.94549	2.774	3.15937	3.04911	3.65788	3.67948	3.74111	5.35188	4.59816	3.10749	2.75363	2.85836	3.27075	3.80331	3.1883	4.87122	3.8456	3.20671	2.40627	3.21854	3.20566	5.88969	3.36464	0.753161
K940-D408	3.45171	2.5189	3.06938	2.92509	2.95451	3.78885	2.84664	2.67429	2.96908	2.91625	2.62469	2.91498	2.33096	2.80423	2.80423	3.82316	2.4099	2.9699	2.7999	2.86119	2.84243	3.08302	2.70525	2.53821	3.31149	2.36309	2.84893	2.65962	2.8104	2.43283	2.20257	2.70489	2.28441	2.65518	4.86742	3.6996	4.35142	3.56257	6.00242	9.71909	3.31173	2.96693	2.88547	3.636	3.20234	1.21212
K940-N941	6.47128	6.58077	5.41129	6.95533	5.90473	6.68088	7.1169	6.89063	6.00611	5.49999	7.81424	7.66876	6.6051	6.79989	6.79989	5.24469	7.08425	6.4125	7.09975	7.34733	7.10344	6.83386	7.02158	6.85983	6.55819	7.28235	7.48904	6.73912	6.7799	7.13271	7.00877	6.18568	6.24826	6.645	6.77136	7.09317	5.81852	7.02199	6.91698	5.18697	6.20407	6.88807	6.82056	7.92803	6.70299	0.620243
K940-T978	7.5684	7.5528	7.19377	8.24291	6.67965	7.31929	8.34474	9.14671	6.24325	6.81877	8.57215	8.57937	7.65973	7.12395	7.12395	7.08738	8.17799	6.95326	8.2127	7.61624	7.5316	7.75508	7.39009	7.07679	7.75044	7.50974	8.01791	7.53699	7.50543	8.50507	9.06636	7.8178	8.14164	7.21842	7.91166	7.96216	6.52004	8.4405	7.08972	3.0794	7.38933	7.40393	7.52028	10.1098	7.60153	0.998445
D408-S481	3.81264	2.41049	2.86314	2.98766	2.74799	3.15421	3.96244	4.3264	2.64065	2.88941	2.36008	2.53091	2.77233	3.32858	3.32858	2.90695	4.06925	3.36824	3.97456	3.04119	3.09201	2.66336	2.56103	2.5546	3.54878	2.4715	2.61414	2.93621	3.14085	2.58482	2.5754	2.64117	2.90951	2.49941	3.01862	2.72468	3.5331	2.95413	2.83121	2.80452	2.74403	2.44249	2.87018	2.71334	2.97511	0.4758
D407-G403(BB)	5.12844	5.03247	5.28689	5.06726	5.22695	5.03083	5.13556	5.49154	5.01606	5.06054	6.3676	5.56346	5.53032	5.16246	5.16246	2.69105	5.69377	5.48787	5.33359	5.35176	5.46339	4.78764	4.79934	5.19975	5.10692	5.13535	5.33742	5.12145	4.90007	4.73492	4.94837	5.61125	5.50383	5.66693	5.92576	5.472	5.61821	2.78213	4.85098	5.08318	5.78202	4.50742	5.22147	4.0375	5.12314	0.647623

## Sheet: Extrusion
Pair	Distance / Angstroms
	5T0O_A	5T0O_B	5T0O_C	5LQ3_A	8GJJ_A	8GJK_A	8GK4_A	8GJL_A	8GK0_A	7B8P_A	7B8P_B	7B8P_C	7KGD_A	7KGD_B	7KGD_C	7KGE_A	7KGE_B	7KGE_C	7KGF_A	7KGF_B	7KGF_C	7KGG_A	7KGG_B	7KGH_B	7KGI_B	7RY3_A	7M4P_C	7M4Q_C	2DR6_B	2DHH_B	2DRD_B	6BAJ_C	3W9H_C	3AOA_B	3AOB_B	3AOC_B	3AOD_B	2GIF_C	2HRT_C	4DX5_C	4DX6_C	4DX7_C	5NC5_C	8F4R_B	8F56_A	8F56_B	8F3E_B	8F4N_A	8F4N_B
K940-D407	3.38998	4.52258	3.53301	3.59749	4.6918	4.21551	4.06574	4.43123	4.68408	4.78969	4.79052	4.78993	3.98051	3.98041	3.97986	4.29011	4.79606	4.76217	4.76391	4.76339	4.76384	4.12387	4.0403	4.71725	4.43713	3.98742	3.85709	3.97293	3.86874	3.82875	3.82875	3.49162	2.64013	2.57088	2.9525	2.76034	3.16317	3.5571	3.76338	4.09725	3.67074	4.02157	3.72346	4.15824	5.00763	5.03773	3.7122	3.52944	3.58126
K940-D408	8.46219	8.39021	8.40304	8.25393	7.87627	8.12398	8.2386	7.28876	8.22418	8.91412	8.91463	8.91545	9.33372	9.33411	9.33337	9.5904	9.02475	8.4815	8.79143	8.79075	8.79127	8.68356	9.03322	9.53885	8.23965	9.73331	9.42156	9.27015	7.74373	8.01578	8.01578	10.0161	7.62404	8.83862	7.12486	9.00971	9.10258	8.34581	9.06841	8.99028	8.8371	8.92861	8.76172	8.4776	8.67843	8.49031	8.44219	8.40604	8.14797
K940-N941	3.57031	2.24886	3.50413	2.64625	2.53921	2.72827	2.82575	2.97139	2.87979	2.46675	2.46634	2.46595	3.00056	3.00041	3.00051	3.11797	3.03232	3.15233	3.19815	3.1986	3.1982	3.17209	3.02783	2.78946	2.61742	2.95448	3.24322	3.00608	2.97159	3.50312	3.50312	3.99989	4.96528	4.0368	3.86066	3.67683	3.43479	3.58004	3.19028	2.84562	2.92866	2.83828	3.16184	2.50816	2.33713	2.35938	2.49047	3.91037	3.60635
K940-T978	3.07755	2.96426	3.34128	2.41134	2.86578	2.96356	3.16267	3.04134	2.68255	4.63106	4.63073	4.63113	3.15076	3.15075	3.15033	3.16749	3.04028	3.00284	3.01224	3.01257	3.01309	2.85929	3.17981	2.7131	2.99081	3.05575	3.26822	3.53097	2.93715	3.74178	3.74178	3.43778	3.32691	5.40289	5.28162	5.20647	5.0152	5.43717	5.37264	2.50678	2.73594	2.36335	2.40222	2.80799	3.43231	3.2629	2.98258	4.18737	3.62955
D408-S481	4.68049	5.6376	5.33486	5.45675	4.34247	2.85751	3.16391	3.31973	3.18222	3.69198	3.69189	3.69174	2.84128	2.84031	2.84121	3.6501	4.45804	4.63531	2.86024	2.85977	2.86035	4.49496	4.70469	4.17513	3.90442	3.25548	3.47338	4.31607	5.39555	5.02324	5.02324	3.79518	4.5637	4.77546	5.13199	5.5424	4.79076	4.13443	4.77675	4.31905	5.12887	4.48461	4.17102	4.75666	4.22289	4.64886	4.38235	4.33455	4.61809
D407-G403(BB)	2.67318	2.74557	2.62991	2.7877	2.90173	2.83231	2.79337	2.89809	2.8779	2.60148	2.60155	2.60183	5.77918	5.77833	5.77862	2.82072	2.99884	3.02575	3.30197	3.3022	3.30225	2.66339	2.64823	3.25705	2.67038	2.71816	3.09158	3.03471	3.75242	3.65958	3.65958	3.28766	3.65597	2.97773	2.99656	3.52954	2.96487	3.47519	2.95189	2.63386	2.6583	2.61407	2.34837	5.03685	3.39847	2.8152	4.89323	3.30787	2.85436
[truncated: 14 more columns]

## Sheet: References
PDB ID	Protein	Reference
8GJK	RE-CmeB (C. jejuni)	Zhang, Z., Lizer, N., Wu, Z., Morgan, C.E., Yan, Y., Zhang, Q. and Yu, E.W., 2023. Cryo-Electron Microscopy Structures of a Campylobacter Multidrug Efflux Pump Reveal a Novel Mechanism of Drug Recognition and Resistance. Microbiology Spectrum, pp.e01197-23.
8GJJ
8GK4
8GK0
8GJL
5T0O	WT CmeB (C. jejuni)	Su, C.C., Yin, L., Kumar, N., Dai, L., Radhakrishnan, A., Bolla, J.R., Lei, H.T., Chou, T.H., Delmar, J.A., Rajashankar, K.R. and Zhang, Q., 2017. Structures and transport dynamics of a Campylobacter jejuni multidrug efflux pump. Nature Communications, 8(1), p.171.
5LQ3
6OWS	AdeB (A. baumannii)	Su, C.C., Morgan, C.E., Kambakam, S., Rajavel, M., Scott, H., Huang, W., Emerson, C.C., Taylor, D.J., Stewart, P.L., Bonomo, R.A. and Yu, E.W., 2019. Cryo-electron microscopy structure of an Acinetobacter baumannii multidrug efflux pump. MBio, 10(4), pp.10-1128.
7B8P	AdeB (A. baumannii)	Ornik-Cha, A., Wilhelm, J., Kobylka, J., Sjuts, H., Vargiu, A.V., Malloci, G., Reitz, J., Seybert, A., Frangakis, A.S. and Pos, K.M., 2021. Structural and functional analysis of the promiscuous AcrB and AdeB efflux pumps suggests different drug binding mechanisms. Nature Communications, 12(1), p.6919.
7KGD	AdeB (A. baumannii)	Morgan, C.E., Glaza, P., Leus, I.V., Trinh, A., Su, C.C., Cui, M., Zgurskaya, H.I. and Yu, E.W., 2021. Cryoelectron microscopy structures of AdeB illuminate mechanisms of simultaneous binding and exporting of substrates. Mbio, 12(1), pp.10-1128.
7KGE
7KGF
7KGG
7KGH
7KGI
7M4Q	AdeJ (A. baumannii)	Zhang, Z., Morgan, C.E., Bonomo, R.A. and Yu, E.W., 2021. Cryo-EM determination of eravacycline-bound structures of the ribosome and the multidrug efflux pump AdeJ of Acinetobacter baumannii. Mbio, 12(3), pp.10-1128.
7M4P
7RY3	AdeJ (A. baumannii)	Morgan, C.E., Zhang, Z., Bonomo, R.A. and Yu, E.W., 2022. An analysis of the novel fluorocycline TP-6076 bound to both the ribosome and multidrug efflux pump AdeJ from Acinetobacter baumannii. Mbio, 13(1), pp.e03732-21.
3W9H	AcrB (E. coli)	Nakashima, R., Sakurai, K., Yamasaki, S., Hayashi, K., Nagata, C., Hoshino, K., Onodera, Y., Nishino, K. and Yamaguchi, A., 2013. Structural basis for the inhibition of bacterial multidrug exporters. Nature, 500(7460), pp.102-106.
3W9J	MexB (P. aeruginosa)
3W9I
2DHH	AcrB (E. coli)	Murakami, S., Nakashima, R., Yamashita, E., Matsumoto, T. and Yamaguchi, A., 2006. Crystal structures of a multidrug transporter reveal a functionally rotating mechanism. Nature, 443(7108), pp.173-179.
2DR6
2DRD
2GIF	AcrB (E. coli)	Seeger, M.A., Schiefner, A., Eicher, T., Verrey, F., Diederichs, K. and Pos, K.M., 2006. Structural asymmetry of AcrB trimer suggests a peristaltic pump mechanism. Science, 313(5791), pp.1295-1298.
2HRT
3AOA	AcrB (E. coli)	Nakashima, R., Sakurai, K., Yamasaki, S., Nishino, K. and Yamaguchi, A., 2011. Structures of the multidrug exporter AcrB reveal a proximal multisite drug-binding pocket. Nature, 480(7378), pp.565-569.
3AOB
3AOC
3AOD
6BAJ	AcrB (E. coli)	Qiu, W., Fu, Z., Xu, G.G., Grassucci, R.A., Zhang, Y., Frank, J., Hendrickson, W.A. and Guo, Y., 2018. Structure and activity of lipid bilayer within a membrane-protein transporter. Proceedings of the National Academy of Sciences, 115(51), pp.12985-12990.
6CSX
4DX6	AcrB (E. coli)	Eicher, T., Cha, H.J., Seeger, M.A., Brandstätter, L., El-Delik, J., Bohnert, J.A., Kern, W.V., Verrey, F., Grütter, M.G., Diederichs, K. and Pos, K.M., 2012. Transport of drugs by the multidrug transporter AcrB involves an access and a deep binding pocket that are separated by a switch-loop. Proceedings of the National Academy of Sciences, 109(15), pp.5687-5692.
4DX5
4DX7
5NC5	AcrB (E. coli)	Wang, Z., Fan, G., Hryc, C.F., Blaza, J.N., Serysheva, I.I., Schmid, M.F., Chiu, W., Luisi, B.F. and Du, D., 2017. An allosteric transport mechanism for the AcrAB-TolC multidrug efflux pump. elife, 6, p.e24905.
8F3E	AcrD (E. coli)	Zhang, Z., Morgan, C.E., Cui, M. and Yu, E.W., 2023. Cryo-EM structures of AcrD illuminate a mechanism for capturing aminoglycosides from its central cavity. Mbio, 14(1), pp.e03383-22.
8F4N
8F4R
8F56
8FFK	AcrB (K. pneumoniae)	Zhang, Z., Morgan, C.E., Bonomo, R.A. and Yu, E.W., 2023. Cryo-EM Structures of the Klebsiella pneumoniae AcrB Multidrug Efflux Pump. mBio, pp.e00659-23.
8FFS
7CZ9	OqxB (K. pneumoniae)	Bharatham, N., Bhowmik, P., Aoki, M., Okada, U., Sharma, S., Yamashita, E., Shanbhag, A.P., Rajagopal, S., Thomas, T., Sarma, M. and Narjari, R., 2021. Structure and function relationship of OqxB efflux pump from Klebsiella pneumoniae. Nature Communications, 12(1), p.5400.
6VKS	Mtrd (N. gonorrhoeae)	Lyu, M., Moseng, M.A., Reimche, J.L., Holley, C.L., Dhulipala, V., Su, C.C., Shafer, W.M. and Yu, E.W., 2020. Cryo-EM structures of a gonococcal multidrug efflux pump illuminate a mechanism of drug recognition and resistance. Mbio, 11(3), pp.10-1128.
6VKT
4MT1	Mtrd (N. gonorrhoeae)	Bolla, J.R., Su, C.C., Do, S.V., Radhakrishnan, A., Kumar, N., Long, F., Chou, T.H., Delmar, J.A., Lei, H.T., Rajashankar, K.R. and Shafer, W.M., 2014. Crystal structure of the Neisseria gonorrhoeae MtrD inner membrane multidrug efflux pump. PloS one, 9(6), p.e97903.
8DEU	Mtrd (N. gonorrhoeae)	Lyu, M., Ayala, J.C., Chirakos, I., Su, C.C., Shafer, W.M. and Yu, E.W., 2022. Structural basis of peptide-based antimicrobial inhibition of a resistance-nodulation-cell division multidrug efflux pump. Microbiology Spectrum, 10(5), pp.e02990-22.
8DEV
8DEW
6TA6	MexB (P. aeruginosa)	Glavier, M., Puvanendran, D., Salvador, D., Decossas, M., Phan, G., Garnier, C., Frezza, E., Cece, Q., Schoehn, G., Picard, M. and Taveau, J.C., 2020. Antibiotic export by MexB multidrug efflux transporter is allosterically controlled by a MexA-OprM chaperone-like complex. Nature Communications, 11(1), p.4948.
6T7S
6IIA	MexB (P. aeruginosa)	Sakurai, Keisuke, Seiji Yamasaki, Kaori Nakao, Kunihiko Nishino, Akihito Yamaguchi, and Ryosuke Nakashima. "Crystal structures of multidrug efflux pump MexB bound with high-molecular-mass compounds." Scientific reports 9, no. 1 (2019): 4359.
2V50	MexB (P. aeruginosa)	Sennhauser, G., Bukowska, M.A., Briand, C. and Grütter, M.G., 2009. Crystal structure of the multidrug exporter MexB from Pseudomonas aeruginosa. Journal of molecular biology, 389(1), pp.134-145.
